# Supplementary material for: Genomic Organization and Expression of Iron Metabolism Genes in the Emerging Pathogenic Mold Scedosporium apiospermum
Source: Front Microbiol. 2018 Apr 26;9:827. doi: 10.3389/fmicb.2018.00827 (PMC5932178; doi:10.3389/fmicb.2018.00827)
Supplement: Supplementary file 2 [file Table_2.XLSX]

## Sheet: CCAAT
Supplementary Table S2: Occurrence of CCAAT motif in the promoter region of iron-related genes
motif_alt_id	SAPIO_CDS	start	stop	strand	score	p-value	q-value	matched_sequence
CCAAT	314	943	947	-	9.38788	0.00105	0.769	CCAAT
CCAAT	314	1213	1217	-	9.38788	0.00105	0.769	CCAAT
CCAAT	314	1503	1507	-	9.38788	0.00105	0.769	CCAAT
CCAAT	314	1649	1653	-	9.38788	0.00105	0.769	CCAAT
CCAAT	315	343	347	+	9.38788	0.00105	0.769	ccaat
CCAAT	315	489	493	+	9.38788	0.00105	0.769	ccaat
CCAAT	315	779	783	+	9.38788	0.00105	0.769	ccaat
CCAAT	315	1049	1053	+	9.38788	0.00105	0.769	ccaat
CCAAT	321	825	829	+	9.38788	0.00105	0.769	ccaat
CCAAT	321	1225	1229	+	9.38788	0.00105	0.769	ccaat
CCAAT	321	1855	1859	+	9.38788	0.00105	0.769	ccaat
CCAAT	322	48	52	+	9.38788	0.00105	0.769	ccaat
CCAAT	322	133	137	+	9.38788	0.00105	0.769	ccaat
CCAAT	322	565	569	+	9.38788	0.00105	0.769	ccaat
CCAAT	322	633	637	+	9.38788	0.00105	0.769	ccaat
CCAAT	322	1461	1465	-	9.38788	0.00105	0.769	CCAAT
CCAAT	1476	544	548	-	9.38788	0.00105	0.769	CCAAT
CCAAT	1476	739	743	+	9.38788	0.00105	0.769	ccaat
CCAAT	1476	874	878	+	9.38788	0.00105	0.769	ccaat
CCAAT	1476	1290	1294	+	9.38788	0.00105	0.769	ccaat
CCAAT	1476	1701	1705	+	9.38788	0.00105	0.769	ccaat
CCAAT	1476	1769	1773	-	9.38788	0.00105	0.769	CCAAT
CCAAT	1833	128	132	-	9.38788	0.00105	0.769	CCAAT
CCAAT	1833	1128	1132	+	9.38788	0.00105	0.769	ccaat
CCAAT	1833	1402	1406	+	9.38788	0.00105	0.769	ccaat
CCAAT	1833	1789	1793	+	9.38788	0.00105	0.769	ccaat
CCAAT	2272	340	344	+	9.38788	0.00105	0.769	ccaat
CCAAT	2272	608	612	+	9.38788	0.00105	0.769	ccaat
CCAAT	2272	611	615	-	9.38788	0.00105	0.769	CCAAT
CCAAT	2383	3	7	-	9.38788	0.00105	0.769	CCAAT
CCAAT	2383	169	173	-	9.38788	0.00105	0.769	CCAAT
CCAAT	2383	1649	1653	-	9.38788	0.00105	0.769	CCAAT
CCAAT	2478	445	449	+	9.38788	0.00105	0.769	ccaat
CCAAT	2478	1629	1633	+	9.38788	0.00105	0.769	ccaat
CCAAT	2478	1956	1960	+	9.38788	0.00105	0.769	ccaat
CCAAT	2796	144	148	+	9.38788	0.00105	0.769	ccaat
CCAAT	2796	1480	1484	+	9.38788	0.00105	0.769	ccaat
CCAAT	2796	1977	1981	+	9.38788	0.00105	0.769	ccaat
CCAAT	2801	263	267	+	9.38788	0.00105	0.769	ccaat
CCAAT	2801	432	436	+	9.38788	0.00105	0.769	ccaat
CCAAT	2801	1114	1118	-	9.38788	0.00105	0.769	CCAAT
CCAAT	2801	1226	1230	-	9.38788	0.00105	0.769	CCAAT
CCAAT	2803	899	903	+	9.38788	0.00105	0.769	ccaat
CCAAT	2804	1247	1251	+	9.38788	0.00105	0.769	ccaat
CCAAT	2805	1242	1246	+	9.38788	0.00105	0.769	ccaat
CCAAT	2805	1816	1820	+	9.38788	0.00105	0.769	ccaat
CCAAT	2805	1868	1872	+	9.38788	0.00105	0.769	ccaat
CCAAT	2806	1318	1322	+	9.38788	0.00105	0.769	ccaat
CCAAT	2806	1759	1763	-	9.38788	0.00105	0.769	CCAAT
CCAAT	3378	29	33	+	9.38788	0.00105	0.769	ccaat
CCAAT	3378	119	123	+	9.38788	0.00105	0.769	ccaat
CCAAT	3378	153	157	-	9.38788	0.00105	0.769	CCAAT
CCAAT	3378	1114	1118	-	9.38788	0.00105	0.769	CCAAT
CCAAT	4564	789	793	-	9.38788	0.00105	0.769	CCAAT
CCAAT	4564	835	839	-	9.38788	0.00105	0.769	CCAAT
CCAAT	4564	1104	1108	-	9.38788	0.00105	0.769	CCAAT
CCAAT	4564	1161	1165	-	9.38788	0.00105	0.769	CCAAT
CCAAT	4564	1934	1938	-	9.38788	0.00105	0.769	CCAAT
CCAAT	4736	405	409	+	9.38788	0.00105	0.769	ccaat
CCAAT	4736	416	420	-	9.38788	0.00105	0.769	CCAAT
CCAAT	4736	1521	1525	+	9.38788	0.00105	0.769	ccaat
CCAAT	5197	49	53	-	9.38788	0.00105	0.769	CCAAT
CCAAT	5197	1223	1227	-	9.38788	0.00105	0.769	CCAAT
CCAAT	5197	1484	1488	+	9.38788	0.00105	0.769	CCAAT
CCAAT	5197	1993	1997	+	9.38788	0.00105	0.769	CCAAT
CCAAT	5249	389	393	-	9.38788	0.00105	0.769	CCAAT
CCAAT	5249	762	766	+	9.38788	0.00105	0.769	ccaat
CCAAT	5249	1695	1699	+	9.38788	0.00105	0.769	ccaat
CCAAT	5249	1987	1991	+	9.38788	0.00105	0.769	ccaat
CCAAT	5404	841	845	+	9.38788	0.00105	0.769	ccaat
CCAAT	5404	922	926	+	9.38788	0.00105	0.769	ccaat
CCAAT	5404	1123	1127	+	9.38788	0.00105	0.769	ccaat
CCAAT	5446	290	294	-	9.38788	0.00105	0.769	CCAAT
CCAAT	5446	452	456	+	9.38788	0.00105	0.769	ccaat
CCAAT	5446	1286	1290	+	9.38788	0.00105	0.769	ccaat
CCAAT	5446	1459	1463	+	9.38788	0.00105	0.769	ccaat
CCAAT	5446	1490	1494	-	9.38788	0.00105	0.769	CCAAT
CCAAT	6391	915	919	+	9.38788	0.00105	0.769	ccaat
CCAAT	6391	1698	1702	-	9.38788	0.00105	0.769	CCAAT
CCAAT	6952	1749	1753	-	9.38788	0.00105	0.769	CCAAT
CCAAT	8659	20	24	+	9.38788	0.00105	0.769	ccaat
CCAAT	8659	486	490	+	9.38788	0.00105	0.769	ccaat
CCAAT	8659	532	536	+	9.38788	0.00105	0.769	ccaat
CCAAT	8659	554	558	+	9.38788	0.00105	0.769	ccaat
CCAAT	8659	983	987	+	9.38788	0.00105	0.769	ccaat
CCAAT	8659	1252	1256	+	9.38788	0.00105	0.769	ccaat
CCAAT	9014	24	28	-	9.38788	0.00105	0.769	CCAAT
CCAAT	9014	273	277	-	9.38788	0.00105	0.769	CCAAT
CCAAT	9014	770	774	+	9.38788	0.00105	0.769	ccaat
CCAAT	9014	1444	1448	-	9.38788	0.00105	0.769	CCAAT
CCAAT	9014	1797	1801	-	9.38788	0.00105	0.769	CCAAT
CCAAT	9032	662	666	+	9.38788	0.00105	0.769	ccaat
CCAAT	9033	30	34	-	9.38788	0.00105	0.769	CCAAT
CCAAT	9033	804	808	+	9.38788	0.00105	0.769	ccaat
CCAAT	9033	1022	1026	-	9.38788	0.00105	0.769	CCAAT
CCAAT	9285	169	173	-	9.38788	0.00105	0.769	CCAAT
CCAAT	9285	276	280	+	9.38788	0.00105	0.769	ccaat
CCAAT	9285	777	781	-	9.38788	0.00105	0.769	CCAAT
CCAAT	9285	1567	1571	-	9.38788	0.00105	0.769	CCAAT
CCAAT	9285	1781	1785	+	9.38788	0.00105	0.769	ccaat
CCAAT	9433	385	389	-	9.38788	0.00105	0.769	CCAAT
CCAAT	9433	394	398	-	9.38788	0.00105	0.769	CCAAT
CCAAT	9433	424	428	+	9.38788	0.00105	0.769	ccaat
CCAAT	9433	881	885	+	9.38788	0.00105	0.769	ccaat
CCAAT	9433	962	966	-	9.38788	0.00105	0.769	CCAAT
CCAAT	9433	1157	1161	+	9.38788	0.00105	0.769	ccaat
CCAAT	9433	1716	1720	+	9.38788	0.00105	0.769	ccaat
CCAAT	10060	64	68	+	9.38788	0.00105	0.769	ccaat
CCAAT	10060	1231	1235	+	9.38788	0.00105	0.769	ccaat
CCAAT	10183	630	634	-	9.38788	0.00105	0.769	CCAAT
CCAAT	10183	1309	1313	+	9.38788	0.00105	0.769	ccaat
CCAAT	10508	109	113	-	9.38788	0.00105	0.769	CCAAT
CCAAT	10508	407	411	-	9.38788	0.00105	0.769	CCAAT
CCAAT	10508	464	468	-	9.38788	0.00105	0.769	CCAAT
CCAAT	10508	1399	1403	-	9.38788	0.00105	0.769	CCAAT
CCAAT	10508	1569	1573	+	9.38788	0.00105	0.769	ccaat
CCAAT	10726	42	46	+	9.38788	0.00105	0.769	ccaat
CCAAT	10726	585	589	-	9.38788	0.00105	0.769	CCAAT
CCAAT	10726	918	922	-	9.38788	0.00105	0.769	CCAAT
